# Supplementary material for: Imidazolium Salts for Candida spp. Antibiofilm High-Density Polyethylene-Based Biomaterials
Source: Polymers (Basel). 2023 Mar 1;15(5):1259. doi: 10.3390/polym15051259 (PMC10007465; doi:10.3390/polym15051259)
Supplement: Supplementary file 1 [file polymers-15-01259-s001.zip]

Archive with 1 entries (1 files):
- Revision_SI_HDPE-IS Biomaterials_Proof.pdf
